# Supplementary material for: Morphological Characteristics, Ultrastructure, and Chemical Constituents of the Endotesta in Ginkgo (Ginkgo biloba L.)
Source: Plants (Basel). 2023 Oct 13;12(20):3560. doi: 10.3390/plants12203560 (PMC10609943; doi:10.3390/plants12203560)
Supplement: Supplementary file 1 [file plants-12-03560-s001.zip]

Archive with 1 entries (1 files):
- plants-2629358-supplementary.pdf
